# Supplementary material for: Mortality associated with ingestion of sea urchins in loggerhead sea turtles (Caretta caretta): A case series
Source: PLoS One. 2019 Aug 23;14(8):e0221730. doi: 10.1371/journal.pone.0221730 (PMC6707556; doi:10.1371/journal.pone.0221730)
Supplement: S1 File — (XLSX) [file pone.0221730.s001.xlsx]

## Sheet: Hoja1
TURTLE #	SCL (cm)	Weight (Kg)	Stranded	Gross lesions	Histology	Microbiology	Sea urchin identification
1	65.1	38.4	Alive	Intestinal (colon and distal small intestine) impaction	Mild desquamation epithelium; edema	Negative	Diadema africanum
2	78	44.5	Alive	Intestinal (colon and distal small intestine) impaction; fibrin	Focal fibrinonecrotic enteritis; edema	Vibrio sp (spleen/intestine)	Diadema africanum
3	73	42.9	Dead	Gastric and intestinal impaction	Severe congestion; edema	Negative	Diadema africanum
4	70.7	40.7	Dead	Intestinal (colon and distal small intestine) impaction; fibrin	Focal fibrinonecrotic enteritis; edema	Negative	Diadema africanum
5	55	35.3	Dead	Intestinal (colon and distal small intestine) impaction	Severe congestion; edema	Negative	Diadema africanum
6	57.5	37.1	Alive	Intestinal (colon and distal small intestine) impaction	Desquamation epithelium; mild congestion	Negative	Diadema africanum/Sphaerechinus granularis
